# Supplementary material for: Simulated Microgravity Promotes Horizontal Gene Transfer of Antimicrobial Resistance Genes between Bacterial Genera in the Absence of Antibiotic Selective Pressure
Source: Life (Basel). 2021 Sep 13;11(9):960. doi: 10.3390/life11090960 (PMC8468678; doi:10.3390/life11090960)
Supplement: Supplementary file 1 [file life-11-00960-s001.zip]

Archive with 1 entries (1 files):
- life-1372299-supplementary.pdf
